# Supplementary material for: Cellular automata imbedded memristor-based recirculated logic in-memory computing
Source: Nat Commun. 2023 May 10;14:2695. doi: 10.1038/s41467-023-38299-7 (PMC10172358; doi:10.1038/s41467-023-38299-7)
Supplement: Supplementary file 3 — Supplementary Data 1 [file 41467_2023_38299_MOESM3_ESM.xlsx]

## Sheet: Sheet1
	Logic Expression		Logic Expression
1	AB’C’	2	A’B’C
3	A’B’	4	A’BC’
5	A’C’	6	A’B’C + A’BC’
7	A’B’ + A’C’	8	A’BC
9	A’B’C’ + A’BC	10	A’C
11	A’B’ + A’C	12	A’B
13	A’C’ + A’B	14	A’C + A’B
15	A’	16	AB’C’
17	B’C’	18	A’B’C + AB’C’
19	A’B’ + B’C’	20	A’BC’ + AB’C’
21	A’C’ + B’C’	22	A’B’C + A’BC’ + AB’C’
23	A’B’ + A’C’ + B’C’	24	AB’C’ + A’BC
25	A’BC + B’C’	26	AB’C’ + A’C
27	B’C’ + A’C	28	AB’C’ + A’B
29	B’C’ + A’B	30	AB’C’ + A’C + A’B
31	B’C’ + A’	32	AB’C
33	A’B’C’ + AB’C	34	B’C
35	A’B’ + B’C	36	A’BC’ + AB’C
37	AB’C + A’C’	38	A’BC’ + B’C
39	A’C’ + B’C	40	A’BC + AB’C
41	A’B’C’ + A’BC + AB’C	42	A’C + B’C
43	A’B’ + A’C + B’C	44	AB’C + A’B
45	AB’C + A’C’ + A’B	46	B’C + A’B
47	B’C + A’	48	AB’
49	B’C’ + AB’	50	B’C + AB’
51	B’	52	A’BC’ + AB’
53	A’C’ + AB’	54	A’BC’ + B’C + AB’
55	A’C’ + B’	56	A’BC + AB’
57	A’BC + B’C’ + AB’	58	A’C + AB’
59	A’C + B’	60	A’B + AB’
61	A’C’ + A’B + AB’	62	A’C + A’B + AB’
63	A’ + B’	64	ABC’
65	A’B’C’ + ABC’	66	A’B’C + ABC’
67	ABC’ + A’B’	68	BC’
69	A’C’ + BC’	70	A’B’C + BC’
71	A’B’ + BC’	72	A’BC + ABC’
73	A’B’C’ + A’BC + ABC’	74	ABC’ + A’C
75	ABC’ + A’B’ + A’C	76	A’B + BC’
77	A’C’ + A’B + BC’	78	A’C + BC’
79	BC’ + A’	80	AC’
81	B’C’ + AC’	82	A’B’C + AC’
83	A’B’ + AC’	84	BC’ + AC’
85	C’	86	A’B’C + BC’ + AC’
87	A’B’ + C’	88	A’BC + AC’
89	A’BC + B’C’ + AC’	90	A’C + AC’
91	A’B’ + A’C + AC’	92	A’B + AC’
93	A’B + C’	94	A’C + A’B + AC’
95	A’ + C’	96	AB’C + ABC’
97	A’B’C’ + AB’C + ABC’	98	ABC’ + B’C
99	ABC’ + A’B’ + B’C	100	AB’C + BC’
101	AB’C + A’C’ + BC’	102	B’C + BC’
103	A’B’ + B’C + BC’	104	A’BC + AB’C + ABC’
105	A’B’C’ + A’BC + AB’C + ABC’	106	ABC’ + A’C + B’C
107	ABC’ + A’B’ + A’C + B’C	108	AB’C + A’B + BC’
109	AB’C + A’C’ + A’B + BC’	110	A’C + B’C + BC’
111	B’C + BC’ + A’	112	AB’ + AC’
113	B’C’ + AB’ + AC’	114	B’C + AC’
115	AC’ + B’	116	BC’ + AB’
117	AB’ + C’	118	B’C + BC’ + AB’
119	B’ + C’	120	A’BC + AB’ + AC’
121	A’BC + B’C’ + AB’ + AC’	122	A’C + B’C + AC’
123	A’C + AC’ + B’	124	A’B + BC’ + AB’
125	A’B + AB’ + C’	126	A’C + BC’ + AB’
127	A’ + B’ + C’	128	ABC
129	A’B’C’ + ABC	130	A’B’C + ABC
131	ABC + A’B’	132	A’BC’ + ABC
133	ABC + A’C’	134	A’B’C + A’BC’ + ABC
135	ABC + A’B’ + A’C’	136	BC
137	A’B’C’ + BC	138	A’C + BC
139	A’B’ + BC	140	A’B + BC
141	A’C’ + BC	142	A’C + A’B + BC
143	BC + A’	144	AB’C’ + ABC
145	ABC + B’C’	146	A’B’C + AB’C’ + ABC
147	ABC + A’B’ + B’C’	148	A’BC’ + AB’C’ + ABC
149	ABC + A’C’ + B’C’	150	A’B’C + A’BC’ + AB’C’ + ABC
151	ABC + A’B’ + A’C’ + B’C’	152	AB’C’ + BC
153	B’C’ + BC	154	AB’C’ + A’C + BC
155	A’B’ + B’C’ + BC	156	AB’C’ + A’B + BC
157	A’C’ + B’C’ + BC	158	AB’C’ + A’C + A’B + BC
159	B’C’ + BC + A’	160	AC
161	A’B’C’ + AC	162	B’C + AC
163	A’B’ + AC	164	A’BC’ + AC
165	A’C’ + AC	166	A’BC’ + B’C + AC
167	A’B’ + A’C’ + AC	168	BC + AC
169	A’B’C’ + BC + AC	170	C
171	A’B’ + C	172	A’B + AC
173	A’C’ + A’B + AC	174	A’B + C
175	A’ + C	176	AB’ + AC
177	B’C’ + AC	178	B’C + AB’ + AC
179	AC + B’	180	A’BC’ + AB’ + AC
181	A’C’ + B’C’ + AC	182	A’BC’ + B’C + AB’ + AC
183	A’C’ + AC + B’	184	AB’ + BC
185	B’C’ + AB’ + BC	186	AB’ + C
187	B’ + C	188	A’B + AB’ + BC
189	A’C’ + AB’ + BC	190	A’B + AB’ + C
191	A’ + B’ + C	192	AB
193	A’B’C’ + AB	194	A’B’C + AB
195	A’B’ + AB	196	BC’ + AB
197	A’C’ + AB	198	A’B’C + BC’ + AB
199	A’B’ + A’C’ + AB	200	BC + AB
201	A’B’C’ + BC + AB	202	A’C + AB
203	A’B’ + A’C + AB	204	B
205	A’C’ + B	206	A’C + B
207	A’ + B	208	AC’ + AB
209	B’C’ + AB	210	A’B’C + AC’ + AB
211	A’B’ + B’C’ + AB	212	BC’ + AC’ + AB
213	AB + C’	214	A’B’C + BC’ + AC’ + AB
215	A’B’ + AB + C’	216	AC’ + BC
217	B’C’ + AC’ + BC	218	A’C + AC’ + BC
219	A’B’ + AC’ + BC	220	AC’ + B
221	C’ + B	222	A’C + AC’ + B
223	A’ + C’ + B	224	AC + AB
225	A’B’C’ + AC + AB	226	B’C + AB
227	A’B’ + B’C + AB	228	BC’ + AC
229	A’C’ + BC’ + AC	230	B’C + BC’ + AC
231	A’B’ + BC’ + AC	232	BC + AC + AB
233	A’B’C’ + BC + AC + AB	234	AB + C
235	A’B’ + AB + C	236	AC + B
237	A’C’ + AC + B	238	C + B
239	A’ + C + B	240	A
241	B’C’ + A	242	B’C + A
243	B’ + A	244	BC’ + A
245	C’ + A	246	B’C + BC’ + A
247	B’ + C’ + A	248	BC + A
249	B’C’ + BC + A	250	C + A
251	B’ + C + A	252	B + A
253	C’ + B + A	254	C + B + A
